# Supplementary material for: White matter alterations in Attention-Deficit/Hyperactivity Disorder (ADHD): a systematic review of 129 diffusion imaging studies with meta-analysis
Source: Mol Psychiatry. 2023 Jul 21;28(10):4098–123. doi: 10.1038/s41380-023-02173-1 (PMC10827669; doi:10.1038/s41380-023-02173-1)
Supplement: Supplementary file 3 — Peak coordinates -1 [file 41380_2023_2173_MOESM3_ESM.xlsx]

## Sheet: Peak coordinates
	Peak coordinates of the TBSS studies included in the meta-analysis
	TBSS studies	PEAK COORDINATES - FA	PEAK COORDINATES - MD
	Adisetiyo et al., 2014 (53)	no significant peaks	32,-15,27,-1.828257 43,9,14,-1.710021
	Aoki et al., 2017 (54)	no significant peaks	no significant peaks
	Bessette et al., 2019 (55)	see separate table	NA
	Bode et al., 2015 (56)	-16,40,-9p	no significant peaks
	Bos et al., 2017 (57)	no significant peaks	no significant peaks
	Bouziane et al., 2018 (58)	children: no significant peaks; adults: see separate table	NA
	Chuang et al., 2013 (59)	-21,-53,-33,-4.25	NA
		9,-9,-10,-4.59
		43,-19,-8,-6.34
		-13,-3,-2,-4.89
		29,-73,4,-5.40
		-13,-41,11,-5.71
		14,-39,22,-5.33
		14,44,26,-5.16
		-13,-58,34,-4.38
	Cooper et al., 2014 (60)	no significant peaks	no significant peaks
	Cortese et al., 2013 (61)	36,-21,-6,-2.8 34,3,-10,-2.9 40,-32,-3,-2.7 23,28,-4,-3.2	NA
	de Luis-Garcia et al., 2015 (62)	nt: -28,-23,16,n 13,50,-13,n 16,-3,35,n 12,-18,-15,n 22,8,20,n 39,-40,-6,n. ut: no peaks	two datasets: no significant peaks
	Ercan et al., 2016 (63)	two datasets: no significant peaks	NA
	King et al., 2015 (64)	-12,3,29,n 29,9,15,n -34,-34,26,n	NA
	Nagel et al., 2011 (65)	-35,-6,-20,n 36,-7,-17,n 44,-32,-8,n 25,20,27,n -23,-57,45,n -17,-65,-33,n -43,-70,9,n -11,-68,-32,n 53,-13,24,n 21,14,34,n	-36,-3,-24,p 15,-3,63,n -22,-33,-10,p 21,-18,-2,n
	O'Conaill et al., 2015 (66)	no significant peaks	no significant peaks
	Ohta et al., 2020 (67)	11,6,27,n 16,-36,27,n	no significant peaks
	Onnink et al., 2015 (68)	-1,-26,23,n 24,-35,28,n 17,-24,33,n 16,-36,29,n 18,7,34,n 30,-51,15,n	37,-31,5,p -49,-38,12,p -35,-9,-11,p -42,-13,-15,p -40,-23,-7,p
	Rossi et al., 2015 (69)	no significant peaks	NA
	Saenz et al., 2020 (70)	no significant peaks	no significant peaks
	Silk et al., 2009 (71)	8,-76,10,p -21,10,-24,p -40,-21,-35,p	no significant peaks
	Svatkova et al., 2016 (72)	combined: 19,-49,37,p -17,-49,43,p inattentive: -5,-13,10,p -19,-26,43,p -42,-36,-8,p 7,-11,12,p 45,-20,-15,p	combined: no peask; inattentive: 16,46,3,p -2,-24,-7,n -6,-25,-9,n
	Unsel-Bolat et al., 2020 (73)	ADHD+ SCT: 13,-6,-5,p -12,-6,-5,p 17,-1,9,p -22,-4,16,p 28,-14,17,p -22,-5,16,p 27,-23,11,p -26,-23,12,p 27,-25,-3,p ADHD: no peaks	two datasets: no significant peaks
	van Ewijk et al., 2014 (74)	-32,-32,4,n 36,0,32,n -1,-33,21,n -41,-2,-28,n 30,8,13,n -28,1,-34,n 14,-32,28,n	41,-30,-15,n 9,11,-15,n
	Wu et al., 2017 (75)	-33,4,21,n -15,39,28,n 38,-46,-13,n 17,-51,24,n	no significant peaks
	Wu et al., 2022 (76)	two datasets: no significant peaks	two datasets: no significant peaks
	Yoncheva et al., 2016 (77)	two datasets: no significant peaks	two datasets: no significant peaks
