# Supplementary material for: White matter alterations in Attention-Deficit/Hyperactivity Disorder (ADHD): a systematic review of 129 diffusion imaging studies with meta-analysis
Source: Mol Psychiatry. 2023 Jul 21;28(10):4098–123. doi: 10.1038/s41380-023-02173-1 (PMC10827669; doi:10.1038/s41380-023-02173-1)
Supplement: Supplementary file 4 — Peak coordinates -2 [file 41380_2023_2173_MOESM4_ESM.xlsx]

## Sheet: Additional peaks
	Additional peak coordinates
	Bessette et al., 2019 (FA)		Bouziane et al., 2018 (adults) (FA)
	7,-17,-26,3.89		12,-37,24,n
	6,-21,-29,2.87		12,-35,25,n
	-23,-18,-27,3.08		10,-33,24,n
	-26,-22,-27,2.9		13,-39,23,n
	-24,-20,-27,2.84		-5,29,1,n
	-45,-22,7,3.23		14,-41,11,n
	-41,-26,8,3.03		-19,-19,-6,n
	-43,-24,8,2.9		-15,-14,-11,n
	-5,-17,-26,3.66		-13,-14,-13,n
	-5,-18,-28,3.38		-16,-9,-2,n
	-23,-33,7,4.48		-10,-6,-9,n
	-23,-33,4,3.03		-13,-5,-1,n
	-16,-57,30,2.97		19,-20,-6,n
	-15,47,22,2.69		25,-21,3,n
	-17,48,19,2.66		23,-21,2,n
	-38,-8,47,2.67		28,-28,-4,n
	-40,-7,48,2.65		32,-25,3,n
	51,-6,-26,3.61		42,-36,-9,n
	21,43,17,2.98		10,-22,-26,n
	-50,-32,8,3.01		7,-34,-24,n
	-52,-32,7,2.7		7,-32,-22,n
	-18,14,58,3.45		7,-31,-20,n
	-18,14,56,2.82		7,-35,-20,n
	12,20,53,2.58		10,-43,-37,n
	12,22,53,2.57		-9,-24,-28,n
	18,24,52,3.25		-8,-22,-27,n
	19,26,50,3.04		-7,-34,-24,n
	47,-37,46,2.95		-22,-45,-36,n
	23,-56,31,2.91		-7,-35,-21,n
	-9,-9,15,3.64		-10,-43,-38,n
	-9,-7,14,2.71		39,-12,30,n
	-20,-48,38,2.65		39,-14,30,n
	-20,-48,36,2.5		43,-2,30,n
	31,11,2,2.74		40,-4,39,n
	51,-15,-1,2.9		47,1,30,n
	9,-32,-23,3.52		49,2,29,n
	-8,19,58,2.83		-28,-13,20,n
	14,-40,40,2.81		-26,-8,19,n
	20,-49,41,2.69		-31,-27,5,n
	-19,-71,40,2.75		-23,-8,16,n
	-35,-76,25,3.01		-31,-33,9,n
	36,37,17,2.78		-29,-33,14,n
	39,25,17,3.36		-14,-42,10,n
	37,26,17,2.68		-12,-40,10,n
	-29,11,7,2.88		-25,-57,16,n
	19,-90,-1,2.92		-23,-54,14,n
	-21,-46,-4,3.38		-26,-64,14,n
	11,58,-9,2.6		-27,-67,15,n
	5,-58,-12,2.85		35,-31,34,n
	-3,-29,-23,3.38		29,-31,50,n
	26,-20,61,2.47		41,-21,45,n
	9,37,49,3.04		35,-27,46,n
	11,37,47,2.85		37,-25,45,n
	19,-52,36,2.63		30,-33,55,n
	-48,-46,27,2.71		-41,-32,-1,n
	-48,-46,29,2.53		-43,-30,-9,n
	40,31,25,3.12		-44,-28,-1,n
	38,32,25,2.49		-41,-32,-3,n
	-33,19,19,2.61		-51,-31,7,n
	-37,19,18,2.67		-45,-14,-11,n
	18,54,10,2.76		-30,-32,50,n
	17,53,12,2.54		-37,-26,44,n
	-14,-94,7,2.67		-19,-36,59,n
	-21,-86,6,2.83		0,0,11,n
	33,6,2,3.04		0,2,8,n
	-46,-22,-1,2.63		0,-12,18,n
	22,-89,-1,3.3		5,-6,9,n
	54,-8,-2,2.51		-3,-7,8,n
	37,40,-5,2.49		-3,-8,5,n
	-50,-10,-5,3.17		31,-67,1,n
	-15,-86,-6,2.56		29,-64,1,n
	8,2,-17,3.4		27,-71,2,n
	21,10,59,2.63		25,-78,3,n
	41,-53,41,3.38		16,-83,0,n
	49,1,34,2.85		15,-73,5,n
	-25,-61,33,2.71		-27,-33,2,n
	-6,-59,18,3.13		-26,-28,-6,n
	32,39,16,2.73		-31,-28,0,n
	29,38,16,2.92		-20,-30,13,n
	41,29,14,2.56		-23,-19,36,n
	-16,-27,14,3.22		-23,-14,35,n
	9,-3,11,3.12		-24,-21,35,n
	39,-30,8,3.09		-25,-12,31,n
	22,-32,8,3.07		-26,11,30,n
	-42,-41,8,2.94		-25,6,34,n
	7,-1,7,2.66		-21,-34,-12,n
	-20,-34,5,2.49		-20,-40,-5,n
	-27,-23,2,2.47		-20,-46,5,n
	-29,-32,1,2.47		-23,-47,2,n
	-36,-82,-1,3		-12,-61,29,n
	-14,-87,-3,2.53		-15,-54,23,n
	20,-92,-4,2.99		-12,-65,38,n
	8,-19,-6,2.68		-43,-30,-12,n
	-40,-42,-6,2.4		-41,-40,-8,n
	-30,-79,-9,2.74		-43,-22,-16,n
	4,-14,-11,2.59		-42,-25,-16,n
	10,-10,-13,2.49		-40,-25,-18,n
	51,8,-13,2.53		-30,38,17,n
	-36,-7,-14,2.57		-28,38,17,n
	28,-3,-17,3.17		-28,40,14,n
	16,20,-20,2.88		-31,44,14,n
	-4,33,-23,2.75		-28,35,21,n
	-8,-21,-26,3.06		-31,43,17,n
	-29,-4,-28,2.68		-43,-26,2,n
	44,0,-33,2.92		-41,-27,4,n
	11,-25,-36,2.72		40,-49,35,n
	9,-27,69,2.93		36,-55,30,n
	13,-57,59,2.69		47,-38,19,n
	-19,-58,53,2.77		43,-34,10,n
	-18,20,52,2.97		45,-33,11,n
	-25,-34,52,2.43		43,-36,13,n
	13,21,50,2.8		10,9,30,n
	26,-60,50,2.37		9,9,32,n
	-24,-33,49,2.46		10,7,31,n
	-45,-21,47,3.21		10,14,28,n
	17,-59,47,2.36		10,12,29,n
	11,-44,46,2.46		11,27,20,n
	37,8,43,2.52		-33,-59,-36,n
	21,-53,43,2.41		-35,-57,-37,n
	31,27,42,2.55		-27,-65,-35,n
	51,-14,41,2.37		-21,-69,-33,n
	6,-21,41,2.39		17,-33,-31,n
	-17,-69,41,2.56		15,-23,-30,n
	22,-48,40,2.8		15,-31,-29,n
	20,-51,39,2.39		12,-20,-27,n
	35,24,37,2.43		52,-29,-12,n
	-20,-65,36,2.44		51,-22,-15,n
	-19,-52,35,2.59		-21,-50,36,n
	18,18,33,2.43		-20,-52,35,n
	-51,6,33,2.57		-21,-46,40,n
	32,-55,33,2.64		-23,-52,35,n
	18,20,32,2.45		-10,-45,28,n
	-32,-56,32,2.4		-1,-20,-10,n
	21,-54,31,2.41		-3,-24,-8,n
	42,-3,30,2.37		-2,-19,-12,n
	39,-5,30,2.46		3,-24,-8,n
	-10,-13,30,2.42		-4,-18,-16,n
	30,-50,30,2.37		-27,-63,28,n
	-10,-11,29,2.53		-27,-61,25,n
	30,9,28,3.28		-22,-61,30,n
	21,49,27,2.71		-22,-57,27,n
	40,26,27,2.6		10,-17,12,n
	30,11,27,3.04		32,35,20,n
	43,-4,27,2.68		34,34,23,n
	-33,-53,26,2.42		36,35,23,n
	34,40,25,2.39		32,36,18,n
	4,1,25,2.44		33,33,18,n
	-50,-46,25,2.57		-50,-34,35,n
	31,-58,25,2.65		27,15,15,n
	41,17,24,2.67		31,11,16,n
	37,33,23,2.46		-13,-54,-40,n
	-33,-12,23,2.43		-51,-26,28,n
	1,-24,23,2.72		-51,-28,29,n
	-20,37,22,2.46		42,-46,10,n
	33,35,22,2.38		-7,-8,11,n
	-48,17,21,2.56		-8,-9,9,n
	-12,-43,17,2.66		-8,-9,13,n
	-13,-88,17,2.38		-9,-8,6,n
	34,29,16,2.57		-9,25,54,n
	-11,-7,15,2.52		-10,28,51,n
	10,-4,14,2.73		-19,-27,0,n
	13,-18,14,2.95		-21,-25,1,n
	-6,-58,13,2.41		29,-60,0,n
	-17,51,12,2.36		22,8,21,n
	-30,43,12,2.38		22,13,21,n
	7,-5,12,2.52		21,36,2,n
	-17,-31,11,2.42		4,-14,1,n
	47,27,10,2.35		4,-12,3,n
	-6,-10,10,2.42		4,-17,3,n
	-47,14,8,2.39		-27,-44,21,n
	-58,-26,7,2.68		-9,-19,11,n
	25,-31,7,2.67		-9,-22,6,n
	27,-32,5,2.54		-9,-20,13,n
	-17,-81,5,2.45		-11,-19,12,n
	-30,9,4,2.59		-33,-18,34,n
	44,-45,4,2.66		-31,-19,36,n
	-15,-95,3,2.38		-34,-17,32,n
	44,35,2,2.84		-30,-19,32,n
	8,-19,0,2.42		37,-38,14,n
	-22,-33,0,2.41		38,-35,11,n
	37,-82,0,2.55		18,-40,32,n
	-34,-84,0,2.64		18,-42,31,n
	25,-31,-1,2.66		20,-41,33,n
	-27,-32,-2,2.44		-27,-53,36,n
	-16,-84,-2,2.59		4,-10,4,n
	41,31,-3,2.38		-20,-44,42,n
	23,-31,-3,2.49		-19,-71,-32,n
	59,-38,-3,2.38		-27,-19,25,n
	-25,-42,-3,2.65		-27,-15,27,n
	36,-71,-3,2.62		35,7,20,n
	18,-79,-3,2.5		35,5,20,n
	19,-34,-4,2.97		19,-53,36,n
	39,-81,-4,2.52		-14,-23,-30,n
	-35,-83,-4,2.48		-12,-22,-29,n
	21,-89,-4,2.36		-14,-23,-32,n
	-38,-47,-5,2.44		-13,-24,-35,n
	-23,-22,-6,2.65		-5,-23,-11,n
	39,-69,-6,2.54		-7,-26,-10,n
	-13,-88,-6,2.4		-15,-29,-1,n
	59,-31,-7,2.47		-17,-29,-2,n
	38,-74,-7,2.37		-3,-28,-16,n
	-20,-84,-7,2.44		-3,-26,-19,n
	35,46,-8,2.44		24,-28,31,n
	-36,-73,-8,2.51		22,-30,30,n
	35,-75,-8,2.36		7,-24,-9,n
	40,33,-9,2.98		30,38,17,n
	-34,-79,-9,2.84		29,37,20,n
	36,15,-10,2.76		-40,-56,39,n
	-3,2,-13,2.49		14,-10,15,n
	26,-3,-14,2.72		-41,-34,31,n
	-6,-13,-14,2.48		-22,-50,22,n
	58,-18,-14,2.57		-22,-47,24,n
	7,2,-15,2.65		-14,-35,-38,n
	-7,-11,-15,2.64		-40,-46,32,n
	-29,2,-16,2.68		-38,-49,33,n
	-4,2,-16,2.44		31,-3,17,n
	-12,-16,-16,2.42		-27,-21,24,n
	59,-20,-17,2.46		-16,-63,-29,n
	12,-46,-17,2.5		-17,-65,-27,n
	16,25,-20,2.66		22,-43,-38,n
	-52,-36,-20,2.78		30,15,39,n
	6,25,-21,2.5		-20,22,1,n
	44,12,-21,2.45		-20,22,-1,n
	-52,-10,-21,2.58		-18,19,-1,n
	15,25,-22,2.63		-3,-24,-10,n
	-51,-35,-23,2.62		-26,-1,23,n
	7,-29,-24,2.49		-27,-4,26,n
	53,-4,-26,2.36		-26,15,14,n
	-1,-26,-26,2.38		-26,12,16,n
	7,-32,-27,2.69		34,26,21,n
	-7,-33,-27,2.86		-11,-43,17,n
	9,-34,-27,2.61		-9,-41,15,n
	-36,3,-31,2.41		-11,-42,15,n
	46,2,-32,2.52		-3,-19,-5,n
	46,-12,-32,3.13		-17,-30,33,n
	13,-22,-32,2.62		-32,18,18,n
	44,-2,-33,2.8		-13,-55,-38,n
	4,-32,-35,2.46		-11,-52,-34,n
	-16,-2,8,-4.15		40,-33,9,n
	-9,1,-2,-4.13		-13,-24,-11,n
	-14,-4,3,-3.9		-14,-12,16,n
	-15,-10,-3,-3.78		-15,-14,15,n
	-16,-8,2,-3.74		46,-39,-5,n
	-14,-2,4,-3.63		48,-39,-5,n
	5,-12,26,-4.27		30,20,16,n
	6,-21,25,-4.13		32,21,18,n
	7,-19,26,-3.86		-4,-36,-28,n
	2,-14,25,-3.67		-42,-35,2,n
	8,-12,27,-3.26		32,40,10,n
	10,-21,27,-3.2		-37,-3,37,n
	35,-1,-22,-3.48		-31,-58,-37,n
	36,-1,-24,-3.29		39,-52,20,n
	35,0,-29,-3.12		-15,-25,-30,n
	31,-20,60,-4.29		-15,-52,21,n
	28,-18,55,-3.87		-11,-51,17,n
	31,-19,58,-3.6		-9,-38,-34,n
	-7,-20,26,-3.51		9,-42,-44,n
	-5,-18,25,-3.47		-6,-23,-25,n
	-2,-14,25,-3.44		-28,-26,41,n
	-3,-18,25,-3.31		34,26,17,n
	-8,-23,26,-2.79		27,-19,23,n
	-4,-15,26,-2.63		-3,-12,-2,n
	19,-24,53,-2.95		-3,-14,-2,n
	18,-28,53,-2.89		-13,-49,24,n
	17,-26,55,-2.61		-27,-50,-38,n
	36,-60,36,-3.54		18,27,26,n
	36,-62,36,-3		35,-50,17,n
	36,-65,37,-2.91		-21,44,13,n
	-32,-31,46,-3.86		-40,-7,48,n
	-32,-32,51,-3.68		-39,-7,50,n
	-30,-32,48,-2.88		-30,-15,44,n
	34,-21,-5,-3.14		-30,-17,42,n
	38,-22,-4,-3.13		37,-3,40,n
	36,-19,-4,-2.83		49,-16,28,n
	36,-17,-7,-2.62		-20,28,20,n
	41,-23,-5,-2.47		-50,-24,28,n
	-9,-60,24,-3.22		25,-58,38,n
	-11,-57,25,-2.93		-17,-48,20,n
	-9,-62,24,-2.7		-7,-22,-15,n
	7,-27,-15,-4.25		42,-53,37,n
	12,-26,-13,-3.22		-30,-62,19,n
	11,-28,-14,-3.1		-22,24,-11,n
	5,-26,-16,-2.99		-25,-19,33,n
	13,-25,-10,-2.72		-23,-51,31,n
	-2,-22,-14,-3.17		-10,22,-10,n
	2,-23,-12,-3.09		-17,-46,4,n
	-3,-20,-12,-2.93		-21,-35,30,n
	-1,-22,-11,-2.74		-22,22,-13,n
	36,-65,26,-3.1		-49,-45,34,n
	-13,32,-11,-2.81		35,-65,-5,n
	-13,31,-8,-2.57		-34,-16,29,n
	-13,32,-6,-2.45		38,-1,36,n
	-37,0,42,-3.72		-4,-4,2,n
	-8,-11,-1,-3.74		19,-39,37,n
	-9,-10,2,-3.22		21,-37,29,n
	1,-14,4,-3.77		-29,-65,18,n
	0,-14,7,-3.6		-8,-30,-16,n
	37,-40,3,-3.38		-18,-47,29,n
	36,-41,6,-3.08		-11,32,0,n
	38,-38,5,-2.69		-21,-51,42,n
	-42,10,-24,-3.84		3,-9,1,n
	-47,-38,36,-2.99		-5,-24,17,n
	-45,-38,35,-2.95		4,-28,-24,n
	-43,-39,34,-2.68		-28,-20,44,n
	12,-19,5,-3.19		30,43,9,n
	11,-21,5,-3.11		-33,41,16,n
	-36,-2,-27,-3.31		-8,-26,-25,n
	-39,-1,-28,-2.83		-27,6,44,n
	30,10,36,-3.31		3,-12,0,n
	11,1,30,-3.33		-26,-33,62,n
	13,6,29,-2.9		-5,-38,-32,n
	-29,30,23,-3.41		9,3,-2,n
	19,18,-14,-3		-27,10,16,n
	18,19,-12,-2.66		30,-8,16,n
	36,-35,23,-3.2		17,-59,49,n
	35,-34,26,-2.84		-20,-50,55,n
	-13,53,-11,-3.39		-12,32,-2,n
	-12,51,-13,-2.71		-25,-61,-36,n
	10,-32,24,-3.18		-16,-29,55,n
	28,-65,26,-2.9		-21,-50,24,n
	29,-67,22,-2.49		5,-30,-42,n
	49,-27,-14,-2.83		-4,-10,-4,n
	51,-25,-15,-2.78		35,-55,15,n
	17,-17,56,-2.74		-33,-60,15,n
	18,-19,54,-2.62		8,-14,14,n
	-29,-10,44,-3.14		31,2,15,n
	-37,-10,34,-3.16		32,39,13,n
	-37,-8,33,-2.92		-33,-53,16,n
	47,-1,41,-3.61		-30,38,13,n
	-45,-1,26,-2.91		-23,-14,13,n
	-47,-1,25,-2.78		-16,52,12,n
	-2,-12,3,-3.81		58,-32,12,n
	-2,-15,3,-2.7		35,-48,11,n
	4,-18,-16,-3.6		36,-34,10,n
	6,-19,-14,-3.04		26,28,9,n
	15,-7,16,-3.72		-32,-13,9,n
	15,-9,16,-3.3		-15,-15,17,n
	-3,28,9,-2.68		9,-3,8,n
	18,-26,-1,-2.85		-41,16,17,n
	16,-27,-2,-2.53		35,-46,8,n
	16,-25,0,-2.47		-34,36,7,n
	-37,23,-12,-3.04		8,-7,7,n
	-26,-47,57,-3.07		50,3,18,n
	15,-9,56,-2.69		5,-8,7,n
	15,-7,54,-2.6		10,-6,6,n
	-16,1,50,-2.73		18,-33,6,n
	-15,1,52,-2.61		18,-80,5,n
	31,-58,39,-2.73		-31,-48,19,n
	29,-58,39,-2.6		-29,18,19,n
	32,-58,37,-2.54		-4,-3,4,n
	-52,-7,19,-2.86		37,-39,4,n
	12,-49,18,-2.97		-8,18,20,n
	12,-49,20,-2.97		-33,-71,4,n
	-5,-7,8,-3.98		14,-77,4,n
	-43,-50,4,-3.11		-3,-19,1,n
	-43,-49,6,-2.62		22,41,20,n
	15,-5,3,-3.29		6,-12,0,n
	50,-7,-9,-2.87		-13,-17,0,n
	24,10,-13,-2.96		16,-28,0,n
	24,12,-13,-2.68		9,-37,22,n
	-35,-40,41,-3.77		26,-9,22,n
	-12,40,38,-3.03		19,-28,0,n
	25,-66,30,-3.14		-25,41,-1,n
	27,-30,17,-3.04		-26,-19,-1,n
	-21,10,16,-2.97		-28,36,-2,n
	-4,-5,4,-3.27		7,-17,-2,n
	-3,-5,6,-3.24		12,-17,-2,n
	21,-12,3,-2.89		23,-21,-2,n
	20,-10,4,-2.89		-29,-65,25,n
	-20,-14,-1,-2.55		-22,-27,-2,n
	21,-19,-4,-3.13		-31,-30,-2,n
	21,-19,-2,-2.82		36,3,25,n
	10,29,-6,-3.02		-31,-17,26,n
	45,-30,-12,-2.76		-51,-17,26,n
	47,-29,-12,-2.64		-53,-12,26,n
	-5,-19,-15,-3.37		45,-1,26,n
	6,-17,-17,-3.71		-33,-63,-2,n
	7,-15,-18,-2.93		33,29,26,n
	-33,-1,-24,-2.62		-34,-59,27,n
	-34,-2,-26,-2.58		-47,-40,-3,n
	-9,-38,-34,-2.78		-27,-7,27,n
	-8,-40,-33,-2.64		-31,1,27,n
	-8,-41,63,-2.62		30,17,27,n
	-37,23,31,-2.93		35,-58,28,n
	-36,-45,30,-3.24		-17,-55,28,n
	-10,-23,27,-3.33		-34,40,-4,n
	-27,-34,21,-3.52		29,32,-4,n
	27,-25,18,-3.42		22,26,-4,n
	35,-79,14,-3.04		-6,-10,-4,n
	-19,1,13,-3.03		-31,-25,-4,n
	-20,0,15,-2.83		33,-14,29,n
	20,-43,6,-3.34		-29,12,29,n
	20,-45,6,-2.77		-40,-50,30,n
	23,-47,4,-3.11		-37,-52,-4,n
	23,-44,2,-2.85		-12,31,-7,n
	53,-52,-2,-2.77		-47,-34,-8,n
	53,-50,-2,-2.54		16,39,-9,n
	5,-19,-5,-3.29		17,34,-9,n
	25,-86,-5,-3.32		11,3,-9,n
	-20,0,-9,-2.74		39,-41,31,n
	21,-2,-10,-3		14,3,-9,n
	20,0,-10,-2.4		-40,-32,31,n
	5,36,-24,-2.86		-13,2,-10,n
	6,36,-22,-2.6		14,1,-10,n
	31,-2,-24,-3.07		3,-23,-10,n
	40,2,-32,-2.93		-11,-2,-13,n
	42,3,-32,-2.81		-8,7,32,n
	33,-2,-36,-2.78		-43,-24,-14,n
	33,-2,-34,-2.56		-24,-49,33,n
	-31,-47,34,-2.91		45,-47,33,n
	29,-14,33,-2.46		47,-26,-14,n
	34,-27,25,-3.02		-5,-29,-14,n
	12,-47,23,-2.7		-11,-26,33,n
	12,-46,25,-2.46		-39,-37,-14,n
	-33,32,22,-2.94		41,-36,34,n
	-16,-18,16,-3.18		41,-34,34,n
	-20,6,15,-2.54		42,-32,34,n
	-42,15,12,-3.24		-18,-32,34,n
	-41,16,14,-2.91		-8,-25,34,n
	50,4,14,-2.72		-18,22,-15,n
	51,4,12,-2.54		40,-57,36,n
	1,-9,5,-3.14		-34,-8,-15,n
	49,-21,3,-3.2		30,-53,36,n
	35,-56,-1,-2.51		-42,-14,-16,n
	-11,-28,-17,-3.04		-9,-27,-16,n
	37,-31,-25,-2.86		-7,-27,-16,n
	29,-46,-29,-2.74		-22,-21,37,n
	40,1,-34,-2.94		-27,2,37,n
	-34,-3,-35,-2.93		42,-10,-17,n
	-22,-35,64,-2.63		1,-27,-17,n
	18,-37,63,-3.19		25,-23,38,n
	-31,-33,59,-2.95		49,-18,-19,n
	-31,-33,61,-2.42		-23,-54,39,n
	15,-13,57,-2.7		0,-34,-19,n
	18,-50,56,-2.56		-44,-13,-20,n
	-30,3,47,-2.91		-34,-2,40,n
	-25,-4,43,-2.47		-23,-23,-22,n
	-50,-16,34,-2.5		-29,-22,41,n
	16,-34,29,-2.65		-2,-24,-24,n
	17,-36,30,-2.39		-9,-30,-24,n
	10,-25,26,-2.91		41,-52,43,n
	38,-73,27,-2.64		-27,-28,43,n
	32,-26,25,-3.52		30,6,43,n
	-9,18,22,-2.72		-27,8,43,n
	37,-39,10,-2.7		20,-48,44,n
	-35,-37,9,-2.76		27,-27,44,n
	-36,-39,9,-2.57		-8,-32,-25,n
	-35,-42,9,-3.64		-41,-8,-27,n
	-40,-50,7,-2.75		-22,-1,45,n
	14,8,4,-3.08		29,-11,46,n
	-8,0,3,-3.55		6,-31,-30,n
	4,-11,2,-2.64		-3,-38,-33,n
	26,-52,-1,-2.49		45,-18,49,n
	-30,-71,0,-2.65		-18,-40,-33,n
	-31,-69,-1,-2.55		24,-33,52,n
	6,-10,-1,-3		21,-36,54,n
	-15,54,-3,-3.03		-19,-43,-36,n
	8,27,-3,-2.9		19,-38,-37,n
	8,27,-5,-2.46		-17,-21,60,n
	-5,-19,-5,-2.55		-35,-46,12,n
	40,-29,-6,-2.9
	9,-2,-6,-2.46
	-12,21,-9,-2.85
	20,-34,-10,-2.55
	37,-13,-11,-2.65
	19,23,-11,-2.6
	29,-10,-12,-3.09
	3,-25,-16,-2.83
	49,-25,-19,-2.71
	-21,13,-22,-2.94
	-37,-3,-30,-3
	18,-36,66,-2.65
	-30,-13,45,-2.63
	32,3,43,-2.63
	-42,-4,40,-2.82
	14,39,38,-3.06
	31,6,37,-2.66
	-7,-15,35,-2.45
	-37,-58,36,-2.5
	24,-80,34,-2.65
	24,-72,33,-2.56
	12,-14,30,-2.75
	-12,-84,31,-2.72
	21,45,30,-2.53
	54,-23,29,-2.86
	-36,-28,28,-2.37
	-35,27,27,-3.05
	-34,29,26,-2.51
	12,14,25,-3.04
	10,21,24,-2.61
	11,-77,22,-2.66
	-37,-53,21,-2.49
	26,12,20,-2.97
	-27,2,19,-2.94
	-27,6,17,-2.55
	-37,24,16,-3.11
	31,12,16,-2.88
	-29,1,16,-2.69
	-5,22,15,-2.73
	52,4,15,-2.64
	-30,-46,16,-3.02
	-28,31,13,-2.64
	-22,19,10,-2.81
	21,-86,11,-3.33
	34,-41,7,-2.89
	14,8,6,-2.82
	-13,-19,7,-2.37
	-9,-24,5,-3.02
	-21,-46,4,-3.12
	-40,-51,4,-2.78
	-49,-59,3,-3.06
	-31,47,1,-2.49
	-5,-16,0,-2.81
	5,-18,0,-2.68
	34,-23,0,-2.4
	-11,-82,1,-2.44
	10,-10,-1,-2.95
	6,-14,0,-3.22
	-13,-17,-1,-2.59
	-19,46,-1,-2.48
	-3,3,-3,-3.19
	3,-9,-2,-3.12
	16,-19,-3,-2.86
	-12,59,-4,-2.89
	-22,-3,-10,-2.56
	-30,-14,-11,-2.97
	12,35,-14,-2.81
	-9,-48,-13,-2.73
	31,-7,-15,-2.4
	-6,-27,-15,-2.53
	-21,-54,-22,-2.85
	-25,-50,-26,-2.67
	-21,-13,-29,-2.63
	2,-18,-30,-2.75
	35,12,-32,-2.68
	-19,-36,63,-2.5
	-11,0,62,-2.41
	-12,0,60,-2.37
	-8,-39,60,-2.37
	13,8,57,-2.83
	15,-11,57,-2.42
	9,30,52,-2.58
	-17,-30,52,-2.5
	-26,-46,52,-2.39
	26,-17,51,-2.58
	29,-17,51,-2.44
	-27,2,48,-2.84
	32,-23,48,-2.88
	27,-27,42,-2.37
	19,-69,42,-2.47
	35,-67,41,-2.42
	-33,-1,40,-2.86
	-39,-64,40,-2.74
	43,-3,39,-2.36
	-25,29,36,-2.4
	-34,-17,36,-2.45
	22,-82,36,-2.81
	27,36,35,-2.8
	-31,21,34,-2.41
	-8,3,33,-2.45
	-50,-46,33,-2.94
	-36,-53,33,-2.47
	10,-14,32,-3.01
	-18,-83,32,-2.36
	36,23,31,-2.74
	37,-34,31,-2.59
	-33,-46,31,-2.38
	-33,-52,31,-2.79
	37,-64,31,-2.38
	21,47,30,-2.94
	-34,23,30,-2.94
	14,-22,30,-2.72
	15,-27,30,-2.5
	14,-25,29,-2.36
	22,-38,29,-2.55
	36,-61,29,-2.43
	22,46,28,-2.52
	-14,45,28,-2.72
	32,28,28,-2.43
	-9,-16,28,-2.36
	-13,-33,28,-2.36
	17,-60,28,-2.48
	37,-78,28,-2.36
	-28,27,27,-2.42
	9,7,27,-2.47
	7,0,27,-2.57
	41,-10,27,-2.37
	-7,-13,27,-2.78
	-7,-15,27,-2.44
	14,-33,27,-2.49
	12,-44,27,-2.41
	32,28,26,-2.51
	12,12,26,-2.7
	-32,8,26,-2.4
	7,2,26,-2.38
	6,-3,26,-2.68
	38,-70,26,-2.52
	-8,18,25,-2.9
	-55,-24,24,-2.47
	33,-31,24,-2.44
	-42,-45,24,-2.86
	-11,-49,24,-2.5
	11,-79,24,-2.43
	-46,-7,23,-2.65
	-13,53,22,-2.47
	18,46,22,-2.83
	-11,21,22,-2.69
	-7,15,22,-2.48
	5,13,22,-2.39
	-21,12,22,-2.81
	27,12,22,-2.58
	-33,-35,22,-2.45
	-49,-5,21,-2.92
	-25,28,20,-2.44
	-6,15,20,-2.88
	-11,-49,20,-2.46
	-33,-1,19,-2.6
	5,-22,19,-2.64
	-26,28,18,-2.54
	15,-14,18,-2.45
	-28,26,17,-2.35
	13,-5,17,-2.89
	-14,-15,17,-2.65
	16,-72,17,-2.94
	-4,20,16,-3
	-40,16,16,-2.88
	-12,-5,16,-2.59
	-15,-7,16,-2.64
	16,-17,16,-2.49
	-18,-25,16,-3.07
	-29,-43,16,-2.96
	32,-43,16,-3.03
	-7,23,15,-2.65
	7,-17,15,-2.52
	-30,-56,15,-2.75
	-43,26,14,-2.55
	-7,-17,14,-2.43
	33,-43,14,-2.91
	-41,27,13,-2.56
	-11,-7,13,-2.62
	8,-17,13,-2.9
	-9,-20,13,-2.54
	11,-24,12,-2.37
	-37,31,11,-2.62
	-26,16,11,-2.37
	6,-8,11,-2.95
	-33,-39,11,-2.53
	33,-63,11,-2.61
	16,-75,11,-2.4
	17,2,10,-2.54
	20,-3,10,-2.7
	-33,-37,10,-2.5
	43,32,9,-2.45
	-38,31,9,-2.42
	-26,15,9,-2.37
	31,-16,9,-2.42
	-37,33,8,-2.44
	-41,31,8,-2.45
	-21,19,8,-2.4
	18,9,8,-2.55
	3,-5,8,-2.44
	33,-14,8,-2.39
	-36,-46,7,-2.36
	-38,-76,7,-2.42
	-20,58,6,-2.43
	19,51,6,-2.61
	-40,-77,5,-2.52
	12,6,4,-2.61
	23,-14,4,-2.61
	7,-19,4,-2.77
	-22,-26,4,-2.77
	25,-47,4,-3.41
	-43,-53,4,-2.6
	-42,-75,4,-2.8
	1,-12,3,-2.54
	-9,-21,3,-3.02
	-9,-23,3,-2.35
	-37,-48,3,-2.75
	-33,-63,3,-2.44
	-34,49,2,-2.72
	13,-1,2,-2.36
	-5,-15,2,-2.6
	-5,-18,2,-3.31
	25,-78,2,-2.67
	21,-81,2,-2.43
	19,-10,1,-2.85
	-13,-25,1,-2.39
	-33,-63,1,-2.39
	-9,-81,1,-2.44
	-9,-14,0,-2.54
	-7,-19,-1,-2.58
	25,-45,-1,-3.1
	36,18,-2,-2.37
	27,-17,-2,-2.38
	-16,-30,-2,-2.69
	7,25,-3,-2.57
	2,4,-3,-2.75
	30,53,-4,-2.64
	21,-15,-4,-2.43
	43,-20,-4,-2.41
	17,-22,-4,-2.48
	-24,18,-6,-2.61
	8,-6,-7,-2.37
	20,-42,-7,-2.42
	-18,33,-8,-2.65
	43,-18,-8,-2.47
	21,24,-9,-2.36
	9,-3,-9,-2.49
	8,-25,-9,-2.39
	41,-27,-9,-2.89
	33,-70,-9,-2.5
	-12,23,-10,-2.54
	8,22,-10,-2.73
	-8,21,-10,-2.48
	-14,20,-10,-2.72
	20,-7,-10,-2.55
	-27,-8,-11,-2.36
	35,-13,-11,-2.38
	8,-26,-11,-3.41
	18,27,-12,-2.37
	21,21,-12,-2.5
	1,-21,-12,-2.62
	-15,-23,-12,-2.38
	-13,33,-13,-2.39
	7,-24,-13,-2.88
	51,-28,-13,-2.41
	39,-53,-13,-2.38
	35,-9,-14,-2.43
	-4,-30,-14,-2.43
	2,-30,-14,-2.74
	-10,27,-15,-2.91
	-40,-32,-15,-2.79
	-38,-40,-15,-2.5
	8,53,-16,-2.35
	-3,-20,-16,-2.4
	-2,-22,-16,-2.42
	9,-28,-16,-2.43
	10,-30,-16,-2.56
	7,-19,-17,-3.08
	4,-21,-17,-2.96
	12,-19,-18,-2.64
	16,29,-20,-2.56
	-27,17,-21,-2.9
	-13,-43,-22,-2.74
	30,-4,-23,-2.41
	40,-6,-23,-2.52
	44,-6,-23,-2.41
	40,-2,-24,-2.4
	18,-39,-24,-2.65
	-20,-58,-24,-2.41
	-5,-68,-24,-2.36
	41,6,-25,-2.44
	-37,-12,-26,-3.1
	21,-14,-26,-2.38
	-38,-22,-26,-2.46
	-28,-54,-26,-2.46
	-26,-60,-26,-2.54
	47,-24,-27,-2.85
	-45,-27,-27,-2.54
	-40,5,-28,-2.41
	41,0,-28,-2.72
	37,14,-29,-2.69
	39,-4,-29,-3.04
	-29,-45,-29,-2.75
	32,-3,-30,-2.55
	21,-45,-30,-2.46
	21,-43,-31,-2.44
	-9,-49,-31,-2.72
	0,-38,-33,-2.42
	17,-31,-34,-2.55
	-10,-41,-35,-2.76
